# Supplementary material for: Predictive Factors for Chemoradiation-Induced Oral Mucositis and Dysphagia in Head and Neck Cancer: A Scoping Review
Source: Cancers (Basel). 2023 Dec 4;15(23):5705. doi: 10.3390/cancers15235705 (PMC10705154; doi:10.3390/cancers15235705)
Supplement: Supplementary file 1 [file cancers-15-05705-s001.zip]

Archive with 3 entries (3 files):
- Table S1_Analysis of Included OM Studies.csv
- Table S2_Analysis of Included Dysphagia Studies.csv
- Table S3_PRISMA-ScR-checklist.pdf
